# Supplementary material for: Uncertainty in the spatial distribution of tropical forest biomass: a comparison of pan-tropical maps
Source: Carbon Balance Manag. 2013 Oct 26;8:10. doi: 10.1186/1750-0680-8-10 (PMC4175488; doi:10.1186/1750-0680-8-10)
Supplement: Additional file 1 — A comparison of the mean aboveground biomass (AGB, Mg ha-1) in different landcover classes from the Global Land Cover 2000 map between RS1[15] and RS2[16] by continent and across the tropics. Water bodies are excluded from these calculations. [file 1750-0680-8-10-S1.xlsx]

## Sheet: Metadata
Metadata - Additional File 1
This file contains data from a paper published in 2013 in Carbon Balance & Management
Full citation: Mitchard, E.T.A., Saatchi, S.S., Baccini, A., Asner, G.P., Goetz, S.J., Harris, N.L, & Brown, S.. 2013. Uncertainy in the distribution of tropical forest biomass: a comparison of pan-tropical maps. Carbon Balance & Management, XXXXX
This table is described in the paper as: "A comparison of the mean aboveground biomass (AGB, Mg ha-1) in different landcover classes from the Global Land Cover 2000 map between RS1 (Saatchi et al. 2011) and RS2 (Baccini et al. 2012) by continent and across the tropics. Water bodies are excluded from these calculations.
Please see the paper for full details.
You are free to use these data for any purpose, provided this paper is appropriately cited.
If you have any questions about the data, please contact Edward Mitchard at edward.mitchard@ed.ac.uk

## Sheet: Data
Landcover Type	Africa				Latin America				Asia				Pantropics
(GLC 2000)	RS1 mean AGB	RS2 mean AGB	Difference	Area (km2)	RS1 mean AGB	RS2 mean AGB	Difference	Area (km2)	RS1 mean AGB	RS2 mean AGB	Difference	Area (km2)	RS1 mean AGB	RS2 mean AGB	Difference	Area (km2)
Tree Cover, broadleaved, evergreen	221.602	240.278	-18.6764	2.28583e+06	215.872	246.311	-30.4388	6.77951e+06	262.1	246.333	15.7667	1.62269e+06	224.116	245.024	-20.9082	1.0688e+07
Tree Cover, broadleaved, deciduous, open	53.9362	71.1724	-17.2362	1.16687e+06	32.8525	68.1259	-35.2734	243626	34.6825	24.5607	10.1219	554976	45.8863	57.6334	-11.7471	1.42109e+06
Tree Cover, broadleaved, deciduous, closed	69.0235	106.842	-37.8187	2.65763e+06	62.4646	110.217	-47.7523	577824	90.0794	92.5836	-2.50421	10587.6	67.9246	107.396	-39.4718	3.79043e+06
Tree Cover, needle-leaved, evergreen	n/a	n/a	n/a	n/a	51.6834	91.9003	-40.2169	245161	130.243	143.978	-13.7348	66730.3	68.4916	103.043	-34.551	311892
Tree Cover, regularly flooded, fresh water	233.712	236.92	-3.20836	129957	184.774	222.239	-37.465	299196	250.464	226.992	23.472	105473	209.629	226.745	-17.116	534625
Tree Cover, regularly flooded, saline water	57.8211	71.4764	-13.6553	32545.4	95.5908	103.949	-8.35869	16359.3	132.852	137.036	-4.18399	46042.3	100.713	108.863	-8.14982	94947
Mosaic: Cropland / Tree Cover / Other natural vegetation	113.004	119.629	-6.62504	743884	93.6043	112.493	-18.8887	914646	176.209	144.714	31.4948	915338	128.588	126.014	2.57341	2.57387e+06
Mosaic: Cropland / Shrub and/or grass cover	21.625	14.7895	6.83549	495837	36.2148	67.8892	-31.6744	708244	118.962	122.004	-3.042	255289	45.7329	59.3144	-13.5816	1.24109e+06
Mosaic: Tree Cover / Other natural vegetation	75.7053	104.95	-29.2448	947263	n/a	n/a	n/a	n/a	222.304	195.157	27.147	37011.4	81.2178	108.342	-27.1243	1.20255e+06
Herbaceous Cover, closed-open	17.5471	12.253	5.29409	2.6393e+06	34.4042	58.4701	-24.0659	1.38375e+06	71.4768	62.5355	8.94134	36176.8	23.7742	28.4561	-4.68195	4.05923e+06
Shrub Cover, closed-open, deciduous	33.1235	39.17	-6.0465	3.0174e+06	39.8794	73.4387	-33.5593	417113	77.4487	61.7751	15.6736	422392	38.7084	45.3516	-6.64325	3.85691e+06
Sparse herbaceous or sparse shrub cover	2.0219	10.1836	-8.16166	1.12064e+06	29.7331	47.5365	-17.8034	534382	31.2481	32.2412	-0.993036	173673	12.8953	23.1937	-10.2984	1.82869e+06
Shrub Cover, closed-open, evergreen	n/a	n/a	n/a	n/a	37.4713	75.2456	-37.7743	13550.1	200.386	162.749	37.6369	437440	195.492	160.12	35.3712	450990
Regularly flooded shrub and/or herbaceous cover	29.7054	60.8236	-31.1183	111162	51.7571	89.1278	-37.3706	238530	26.5967	30.5077	-3.91107	13563.7	44.0695	78.2775	-34.208	363256
Cultivated and managed areas	25.4858	23.4205	2.06532	2.07026e+06	50.2043	76.9623	-26.758	2.07445e+06	66.5155	51.5516	14.9638	1.50395e+06	45.4877	50.5734	-5.0857	5.64866e+06
Bare Areas	0.952603	1.40183	-0.449231	5.26472e+06	24.7354	15.8022	8.93316	353508	1.47067	2.85297	-1.3823	337214	2.39365	2.33879	0.0548629	5.95544e+06
