# Supplementary material for: Uncertainty in the spatial distribution of tropical forest biomass: a comparison of pan-tropical maps
Source: Carbon Balance Manag. 2013 Oct 26;8:10. doi: 10.1186/1750-0680-8-10 (PMC4175488; doi:10.1186/1750-0680-8-10)
Supplement: Additional file 2 — A comparison of the mean, median, maximum and total carbon stock by country in three datasets: RS1[15],RS2[16] and the FAO Forest Resource Assessment (FRA) 2010. The total area of the country within the RS maps is also included: where this is different to the total area of the country the figures are put in italics, and comparisons with the FRA data (which are for the full country) are not valid. Countries have only been included if greater than 50% of their surface is covered by the RS maps. Water bodies are excluded from these calculations. [file 1750-0680-8-10-S2.xlsx]

## Sheet: Metadata
Metadata - Additional File 2
This file contains data from a paper published in 2013 in Carbon Balance & Management
Full citation: Mitchard, E.T.A., Saatchi, S.S., Baccini, A., Asner, G.P., Goetz, S.J., Harris, N.L, & Brown, S.. 2013. Uncertainy in the distribution of tropical forest biomass: a comparison of pan-tropical maps. Carbon Balance & Management, XXXXX
This table is described in the paper as: "A comparison of the mean, median, maximum and total carbon stock by country in three datasets: RS1 [15], RS2 [16] and the FAO Forest Resource Assessment (FRA) 2010. The total area of the country within the RS maps is also included: where this is different to the total area of the country the figures are put in italics, and comparisons with the FRA data (w…
Please see the paper for full details.
You are free to use these data for any purpose, provided this paper is appropriately cited.
If you have any questions about the data, please contact Edward Mitchard at edward.mitchard@ed.ac.uk

## Sheet: Data
				RS1 - Saatchi et al. (2011)				RS2 - Baccini et al. (2012)				FRA 2010
Country	Area in maps	Total area of country	% in map	Maximum	Mean	Median	Total Stock	Maximum	Mean	Median	Total Stock	mean (2005)	total stock (2005)
	(km2)	(km2)		(Mg ha-1)	(Mg ha-1)	(Mg ha-1)	(Tg C)	(Mg ha-1)	(Mg ha-1)	(Mg ha-1)	(Tg C)	(Mg ha-1)	(Tg C)
AFRICA
Angola	1.25216e+06	1.25216e+06	1	414	51.8937	45	3248.96	418	74.5931	64	4670.12	75	4432
Benin	116017	116017	1	262	27.3004	25	158.365	167	36.2223	34	210.12	58	277
Burkina Faso	274423	274423	1	103	10.5181	11	144.321	86	10.2603	9	140.784	52	308
Burundi	27077.3	27077.3	1	399	53.3273	48	72.1978	349	56.0028	51	75.8202	96	18
Cameroon	468305	468305	1	536	158.578	95	3713.14	440	157.277	124	3682.67	135	2844
Central African Republic	622866	622866	1	449	77.6663	61	2418.79	461	109.787	98	3419.14	127	2879
Chad	1.27435e+06	1.27435e+06	1	237	6.75279	1	430.271	171	6.1617	0	392.609	55	655
Comoros	1679.7	1679.7	1	294	78.0372	77	6.55397	410	136.637	112	11.4755	117	1
Côte d'Ivoire	323253	323253	1	406	67.8582	49	1096.77	425	79.9836	73	1292.75	177	1847
Democratic Republic of the Congo	2.33818e+06	2.33818e+06	1	589	156.015	105	18239.6	450	189.339	165	22135.5	127	19838
Djibouti	21767.7	21767.7	1	193	6.18732	1	6.73418	54	12.268	15	13.3523	41	-
Equatorial Guinea	27124.5	27124.5	1	475	270.185	302	366.431	390	189.964	190	257.633	125	210
Eritrea	122539	122539	1	327	8.71785	1	53.4137	80	8.03611	0	49.2367	-	-
Ethiopia	1.13217e+06	1.13217e+06	1	459	34.8578	30	1973.25	376	33.5906	21	1901.52	18	236
Gabon	265897	265897	1	442	261.149	302	3471.93	433	200.157	195	2661.05	123	2710
Gambia	10838.8	10838.8	1	139	15.2709	14	8.27586	132	26.8096	21	14.5292	66	31
Ghana	239774	239774	1	404	49.7055	30	595.903	373	57.4253	47	688.454	77	423
Guinea	245853	245853	1	509	64.5946	59	794.039	440	69.1543	64	850.09	95	636
Guinea-Bissau	34107.1	34107.1	1	337	50.118	47	85.4691	224	62.0322	62	105.787	47	98
Kenya	584868	584868	1	507	27.414	20	801.679	377	18.678	8	546.208	137	489
Liberia	96289.7	96289.7	1	423	208.446	211	1003.56	435	188.47	182	907.386	135	605
Malawi	118508	118508	1	308	35.6848	30	211.446	327	44.7414	34	265.11	44	151
Mayotte	387.674	387.674	1	193	66.9297	72	1.29734	364	133.713	138	2.59184	-	-
Niger	1.1871e+06	1.1871e+06	1	108	1.02178	1	60.6477	83	1.35693	0	80.5402	31	38
Nigeria	913212	913212	1	429	33.8816	21	1547.05	409	35.7981	20	1634.56	120	1317
Republic of Congo	343096	343096	1	449	187.48	226	3216.19	503	196.239	197	3366.44	153	3448
Rwanda	25318.3	25318.3	1	420	56.6212	49	71.6778	317	59.6939	51	75.5676	91	35
Sao Tome and Principe	1009.33	1009.33	1	484	136.221	126	6.87457	365	136.243	158	6.87566	141	4
Senegal	197484	197484	1	264	18.7569	16	185.209	161	17.8113	12	175.872	40	348
Sierra Leone	72623.3	72623.3	1	417	94.4622	75	343.008	426	112.505	101	408.525	79	224
Somalia	636019	636019	1	290	12.4725	1	396.637	176	14.1615	13	450.349	58	415
Sudan	2.51292e+06	2.51292e+06	1	431	11.8874	1	1493.61	359	13.5865	0	1707.09	20	1398
Tanzania	945819	945819	1	618	42.043	36	1988.25	371	56.8989	49	2690.8	60	2139
Togo	57277.2	57277.2	1	310	36.965	31	105.862	321	43.537	42	124.684	-	-
Uganda	242339	242339	1	462	40.6069	35	492.033	382	50.3632	47	610.248	36	124
Zambia	754150	754150	1	500	53.7234	48	2025.77	306	73.3286	61	2765.04	49	2457
Zimbabwe	391843	391843	1	256	36.6398	32	717.853	341	32.6694	29	640.064	31	543
Mali	1.20309e+06	1.25566e+06	0.958136	258	6.31672	1	379.979	148	5.03048	0	302.606	23	291
Mozambique	709151	788662	0.899182	294	57.6597	55	2044.47	352	75.8025	66	2687.77	43	1733
Madagascar	517284	593341	0.871815	500	63.5312	32	1643.18	415	64.3867	37	1665.31	130	1663
Mauritania	856400	1.04371e+06	0.820537	81	0.886964	1	37.9798	80	1.40106	0	59.9934	30	8
Botswana	401750	579583	0.69317	198	12.8057	1	257.234	170	20.4655	17	411.1	57	655
Namibia	539106	826299	0.652434	196	9.02253	1	243.205	155	13.0938	15	352.946	29	221
ASIA												-
Brunei Darussalam	5904.19	5904.19	1	478	251.567	280	74.2648	417	249.586	292	73.6801	188	74
Cambodia	182074	182074	1	448	139.133	81	1266.62	392	120.434	95	1096.4	46	495
East Timor	14974.8	14974.8	1	418	135.323	121	101.322	354	90.942	90	68.0919	-	-
Indonesia	1.89732e+06	1.89732e+06	1	562	209.933	227	19915.5	464	199.266	203	18903.6	138	14299
Laos	230686	230686	1	454	238.676	277	2752.95	409	199.4	189	2299.94	68	1106
Malaysia	331180	331180	1	556	259.901	296	4303.7	428	214.871	218	3558.05	157	3362
Palau	461.087	461.087	1	202	118.21	177	2.72526	317	153.331	186	3.53496	264	11
Papua New Guinea	464194	464194	1	448	225.671	247	5237.75	449	246.548	274	5722.3	80	2365
Philippines	297167	297167	1	556	170.608	158	2534.95	385	146.614	136	2178.44	87	660
Singapore	595.678	595.678	1	344	60.8148	53	1.8113	319	28.9341	0	0.861769	-	-
Sri Lanka	66816.6	66816.6	1	424	114.49	89	382.492	359	102.925	97	343.856	33	66
Thailand	516922	516922	1	448	120.985	71	3126.98	391	101.771	67	2630.38	46	877
Vietnam	328826	328826	1	454	152.785	124	2511.98	391	125.346	107	2060.85	72	960
Yemen	421334	421334	1	300	1.82162	0	38.3755	100	11.3248	0	238.575	9	5
Maldives	180.099	183.512	0.981401	48	1.1764	0	0.0105934	75	0.148986	0	0.00134161	-	-
Myanmar	498472	669685	0.744338	427	160.166	133	3991.93	385	136.836	135	3410.44	52	1734
India	1.61092e+06	3.1606e+06	0.509687	430	65.1281	53	5245.8	395	49.3421	32	3974.3	41	2615
Bangladesh	53868.4	136791	0.393801	440	91.7717	60	247.18	378	75.6381	60	203.725	55	82
LATIN AMERICA & CARRIBBEAN
Aruba	181.816	181.816	1	56	10.7426	13	0.097659	62	12.7521	0	0.115926	-	-
Belize	22276.4	22276.4	1	446	175.768	181	195.774	377	186.435	176	207.655	123	178
Bolivia	1.0887e+06	1.0887e+06	1	457	102.226	48	5564.68	406	146.193	132	7958.03	78	4561
Bonaire, Saint Eustatius and Saba	321.129	321.129	1	307	14.385	12	0.230973	269	30.1725	28	0.484463	-	-
Cayman Islands	278.842	278.842	1	353	34.8884	6	0.486417	226	37.3403	0	0.520601	-	-
Colombia	1.14292e+06	1.14292e+06	1	489	148.45	174	8483.32	387	178.144	166	10180.2	112	6862
Costa Rica	51430.7	51430.7	1	435	152.592	146	392.396	377	159.065	144	409.042	91	227
Cuba	111570	111570	1	460	62.1774	44	346.856	374	87.7366	73	489.437	79	212
Curaçao	448.851	448.851	1	71	12.8627	13	0.288673	140	27.2219	0	0.610929	-	-
Dominican Republic	48328.5	48328.5	1	450	79.3375	46	191.713	389	122.242	119	295.389	58	114
Ecuador	257354	257354	1	480	139.812	109	1799.07	381	159.78	159	2056.01	-	-
El Salvador	20664.1	20664.1	1	389	70.6929	52	73.0403	345	97.3335	96	100.566	-	-
French Guiana	83631	83631	1	441	278.809	285	1165.85	366	276.724	286	1157.13	204	1654
Grenada	368.14	368.14	1	329	86.9061	86	1.59968	264	116.458	142	2.14364	63	1
Guatemala	109643	109643	1	457	134.622	127	738.018	381	145.983	125	800.297	77	303
Guyana	210946	210946	1	481	234.616	257	2474.56	373	245.951	269	2594.11	107	1629
Haiti	27150	27150	1	370	47.198	37	64.0714	357	84.9183	81	115.277	54	6
Honduras	113433	113433	1	450	124.183	92	704.326	387	145.551	127	825.515	64	368
Jamaica	11055.4	11055.4	1	450	141.979	129	78.4814	392	156.848	155	86.7007	141	48
Nicaragua	129508	129508	1	449	128.212	92	830.225	371	131.541	128	851.784	112	389
Panama	75352.7	75352.7	1	481	145.286	145	547.384	376	161.521	151	608.551	113	374
Peru	1.29671e+06	1.29671e+06	1	478	158.259	213	10260.9	422	178.483	235	11572.1	126	8654
Puerto Rico	9044.86	9044.86	1	408	133.36	118	60.3113	371	132.292	139	59.8282	51	26
Sint Maarten	41.8584	41.8584	1	94	13.0667	0	0.0273475	112	5.76923	0	0.0120745	-	-
Suriname	146751	146751	1	458	254.683	271	1868.76	373	261.606	279	1919.55	214	3168
Trinidad and Tobago	5205.26	5205.26	1	450	111.678	101	29.0656	370	127.449	143	33.1703	85	20
Venezuela	916444	916444	1	479	135.726	87	6219.27	397	154.259	128	7068.5	-	-
Virgin Islands, U.S.	369.642	369.642	1	380	53.5302	24	0.989351	315	75.9582	69	1.40387	27	1
British Virgin Islands	169.795	171.317	0.991117	352	30.5221	0	0.259125	285	45.9166	0	0.38982	-	-
Brazil	7.92101e+06	8.51717e+06	0.930005	486	126.816	77	50225.6	415	157.965	115	62562	121	63679
Mexico	912352	1.96191e+06	0.465032	450	68.9609	42	3145.83	379	95.162	82	4341.06	32	2076
